# Supplementary material for: Absence of MBP 3’ UTR in Mice Disrupts mRNA Transport, Myelination, and Motor Learning
Source: bioRxiv. 2025 Dec 25:2025.12.23.696264. Preprint. [Version 1] doi: 10.64898/2025.12.23.696264 (PMC12776054; doi:10.64898/2025.12.23.696264)
Supplement: Supplement 1 [file media-1.zip]

Archive with 2 entries (2 files):
- Mbp mRNA Manuscript_SUPPLEMENTAL FIGURES.docx
- __MACOSX/._Mbp mRNA Manuscript_SUPPLEMENTAL FIGURES.docx
